# Supplementary material for: Lossy Mode Resonance Sensors Based on Anisotropic Few-Layer Black Phosphorus
Source: Nanomaterials (Basel). 2024 Apr 23;14(9):736. doi: 10.3390/nano14090736 (PMC11085111; doi:10.3390/nano14090736)
Supplement: Supplementary file 1 [file nanomaterials-14-00736-s001.zip]

Archive with 1 entries (1 files):
- nanomaterials-2939773-supplementary.pdf
